# Supplementary material for: Real-time PCR quantification of human complement C4A and C4B genes
Source: BMC Genet. 2006 Jan 10;7:1. doi: 10.1186/1471-2156-7-1 (PMC1360677; doi:10.1186/1471-2156-7-1)
Supplement: Additional File 1 — Sample data file as exported by the software of the ABI real-time PCR instrument. [file 1471-2156-7-1-S1.csv]

Detector	Reporter	Start	End	Threshold
MHCA	VIC	3	15	0.044516
Well	SampleName	Ct
14	MK145	23.7840
15	MK146	25.4399
16	MK147	24.3458
17	MK148	25.3131
18	MK149	23.0737
19	MK150	22.8644
20	MK151	25.2023
21	MK152	23.7398
22	MK153	23.0474
23	MK154	27.3110
26	MK145	23.8368
27	MK146	25.7691
28	MK147	24.2229
29	MK148	25.0803
30	MK149	23.0567
31	MK150	22.8638
32	MK151	25.1525
33	MK152	23.8013
34	MK153	23.0440
35	MK154	27.3894
38	MK145	23.9048
39	MK146	25.4741
40	MK147	24.2935
41	MK148	25.1356
42	MK149	23.0469
43	MK150	22.9183
44	MK151	25.2431
45	MK152	23.7598
46	MK153	23.1086
47	MK154	27.3392
90	TE	38.0782
Detector	Reporter	Start	End	Threshold
RNaseP	FAM	3	15	0.044516
Well	SampleName	Ct
14	MK145	22.3027
15	MK146	23.0274
16	MK147	23.0334
17	MK148	22.6493
18	MK149	21.5818
19	MK150	21.9209
20	MK151	23.6989
21	MK152	22.1772
22	MK153	21.4475
23	MK154	26.5881
26	MK145	22.3967
27	MK146	23.1938
28	MK147	22.8455
29	MK148	22.4466
30	MK149	21.5267
31	MK150	21.9141
32	MK151	23.6685
33	MK152	22.3094
34	MK153	21.6726
35	MK154	26.3542
38	MK145	22.3746
39	MK146	23.0287
40	MK147	22.9819
41	MK148	22.5278
42	MK149	21.5404
43	MK150	22.1132
44	MK151	23.7432
45	MK152	22.1999
46	MK153	21.5674
47	MK154	26.6051
90	TE
Detector	Reporter	Start	End	Threshold
RNasP	VIC	3	15	0.044516
Well	SampleName	Ct
50	MK145	23.4068
51	MK146	23.9752
52	MK147	23.8141
53	MK148	23.4805
54	MK149	22.5102
55	MK150	23.1498
56	MK151	24.7604
57	MK152	23.1525
58	MK153	22.5132
59	MK154	27.5481
62	MK145	23.2897
63	MK146	23.9408
64	MK147	23.7270
65	MK148	23.4277
66	MK149	22.5220
67	MK150	23.1185
68	MK151	24.7039
69	MK152	23.2185
70	MK153	22.4969
71	MK154	27.7866
74	MK145	23.4604
75	MK146	24.0611
76	MK147	23.7027
77	MK148	23.4601
78	MK149	22.6910
79	MK150	23.1930
80	MK151	24.7385
81	MK152	23.3395
82	MK153	22.4960
83	MK154	27.6114
91	TE
Detector	Reporter	Start	End	Threshold
MHCB	FAM	3	15	0.044516
Well	SampleName	Ct
50	MK145	25.0351
51	MK146	24.5674
52	MK147	24.4486
53	MK148	23.5906
54	MK149	23.2697
55	MK150	23.8281
56	MK151	25.3838
57	MK152	23.2838
58	MK153	23.1297
59	MK154	29.0733
62	MK145	25.1181
63	MK146	24.4831
64	MK147	24.3379
65	MK148	23.4443
66	MK149	23.1747
67	MK150	23.7557
68	MK151	25.2893
69	MK152	23.2747
70	MK153	22.9933
71	MK154	29.1222
74	MK145	25.1149
75	MK146	24.3922
76	MK147	24.2939
77	MK148	23.4619
78	MK149	23.1779
79	MK150	23.7054
80	MK151	25.4136
81	MK152	23.4103
82	MK153	23.0323
83	MK154	29.1976
91	TE
